# Supplementary material for: Tumour purity assessment with deep learning in colorectal cancer and impact on molecular analysis
Source: J Pathol. 2024 Dec 22;265(2):184–97. doi: 10.1002/path.6376 (PMC11717495; doi:10.1002/path.6376)
Supplement: Supplementary file 1 — Figure S1. Overall and cohort‐specific overlap of available data and resources Figure S2. Visualisation of the SoftCTM predictions for areas from two randomly selected WSIs for each cohort Figure S3. Correlation of TPE by SoftCTM and HALO DP, a cell detection algorithm developed within the digital image analysis platform HALO AI™ by IndicaLabs Figure S4. Scatter plots comparing SoftCTM TPE, tumour and background cell counts for H&E section 1 and 2 in FOCUS (N = 334), GRAMPIAN (N = 149) and both combined (N = 483), to assess reproducibility and dependency of SoftCTM on the selected tissue section (all p < 0.001) Figure S5. Scatter plot showing the total number of cells for each cohort over the ROI Figure S6. Bland–Altman plots comparing results for each TPE method, bias is indicated as a thick black line, the levels of agreement as dotted lines (all p < 0.001) Figure S7. Boxplot comparing distribution of TP estimated by different method for each test cohort Figure S8. Box plots for TPE by different methods for each CMS subtype Figure S9. Comparison of TPE method results for (A) FOCUS, (B) TCGA and (C) GRAMPIAN cohorts Table S1. List of all S:CORT case ids used in this study and their cohort origin (FOCUS or GRAMPIAN) Table S2. Selected examples of automated TPE methods [file PATH-265-184-s001.zip]

Archive with 2 entries (2 files):
- path6376-sup-0001-FiguresS1-S9,TableS2.docx
- path6376-sup-0002-TableS1.xlsx
