# Supplementary material for: Tumour purity assessment with deep learning in colorectal cancer and impact on molecular analysis
Source: J Pathol. 2024 Dec 22;265(2):184–97. doi: 10.1002/path.6376 (PMC11717495; doi:10.1002/path.6376)
Supplement: Supplementary file 1 — Figure S1. Overall and cohort‐specific overlap of available data and resources Figure S2. Visualisation of the SoftCTM predictions for areas from two randomly selected WSIs for each cohort Figure S3. Correlation of TPE by SoftCTM and HALO DP, a cell detection algorithm developed within the digital image analysis platform HALO AI™ by IndicaLabs Figure S4. Scatter plots comparing SoftCTM TPE, tumour and background cell counts for H&E section 1 and 2 in FOCUS (N = 334), GRAMPIAN (N = 149) and both combined (N = 483), to assess reproducibility and dependency of SoftCTM on the selected tissue section (all p < 0.001) Figure S5. Scatter plot showing the total number of cells for each cohort over the ROI Figure S6. Bland–Altman plots comparing results for each TPE method, bias is indicated as a thick black line, the levels of agreement as dotted lines (all p < 0.001) Figure S7. Boxplot comparing distribution of TP estimated by different method for each test cohort Figure S8. Box plots for TPE by different methods for each CMS subtype Figure S9. Comparison of TPE method results for (A) FOCUS, (B) TCGA and (C) GRAMPIAN cohorts Table S1. List of all S:CORT case ids used in this study and their cohort origin (FOCUS or GRAMPIAN) Table S2. Selected examples of automated TPE methods [file PATH-265-184-s001.zip › path6376-sup-0002-TableS1.xlsx]

## Sheet: Cover sheet
	Tumour purity assessment with deep learning in colorectal cancer and impact on molecular analysis
	LA Schönpflug, A Chatzipli et al. J Pathol https://doi.org/10.1002/path.6376
	Table S1. List of all S:CORT case IDs used in this study and their cohort origin (FOCUS or GRAMPIAN).

## Sheet: TableS1
scort_id	cohort
SC00124A	FOCUS
SC00125A	FOCUS
SC00127A	FOCUS
SC00128A	FOCUS
SC00129A	FOCUS
SC00130A	FOCUS
SC00131A	FOCUS
SC00132A	FOCUS
SC00133A	FOCUS
SC00134A	FOCUS
SC00135A	FOCUS
SC00136A	FOCUS
SC00137A	FOCUS
SC00138A	FOCUS
SC00139A	FOCUS
SC00140A	FOCUS
SC00141A	FOCUS
SC00142A	FOCUS
SC00144A	FOCUS
SC00145A	FOCUS
SC00146A	FOCUS
SC00147A	FOCUS
SC00148A	FOCUS
SC00149A	FOCUS
SC00150A	FOCUS
SC00152A	FOCUS
SC00154A	FOCUS
SC00155A	FOCUS
SC00156A	FOCUS
SC00157A	FOCUS
SC00158A	FOCUS
SC00159A	FOCUS
SC00160A	FOCUS
SC00161A	FOCUS
SC00162A	FOCUS
SC00163A	FOCUS
SC00164A	FOCUS
SC00165A	FOCUS
SC00166A	FOCUS
SC00169A	FOCUS
SC00170A	FOCUS
SC00171A	FOCUS
SC00172A	FOCUS
SC00173A	FOCUS
SC00174A	FOCUS
SC00175A	FOCUS
SC00176A	FOCUS
SC00177A	FOCUS
SC00178A	FOCUS
SC00179A	FOCUS
SC00180A	FOCUS
SC00181A	FOCUS
SC00182A	FOCUS
SC00184A	FOCUS
SC00187A	FOCUS
SC00188A	FOCUS
SC00189A	FOCUS
SC00190A	FOCUS
SC00191A	FOCUS
SC00192A	FOCUS
SC00193A	FOCUS
SC00194A	FOCUS
SC00195A	FOCUS
SC00196A	FOCUS
SC00197A	FOCUS
SC00198A	FOCUS
SC00199A	FOCUS
SC00200A	FOCUS
SC00201A	FOCUS
SC00202A	FOCUS
SC00205A	FOCUS
SC00207A	FOCUS
SC00208A	FOCUS
SC00210A	FOCUS
SC00212A	FOCUS
SC00213A	FOCUS
SC00214A	FOCUS
SC00215A	FOCUS
SC00216A	FOCUS
SC00217A	FOCUS
SC00218A	FOCUS
SC00219A	FOCUS
SC00220A	FOCUS
SC00221A	FOCUS
SC00222A	FOCUS
SC00224A	FOCUS
SC00225A	FOCUS
SC00226A	FOCUS
SC00305A	FOCUS
SC00348A	FOCUS
SC00417A	FOCUS
SC00492A	FOCUS
SC00513A	FOCUS
SC00227A	FOCUS
SC00228A	FOCUS
SC00229A	FOCUS
SC00230A	FOCUS
SC00232A	FOCUS
SC00233A	FOCUS
SC00235A	FOCUS
SC00236A	FOCUS
SC00237A	FOCUS
SC00239A	FOCUS
SC00240A	FOCUS
SC00241A	FOCUS
SC00242A	FOCUS
SC00243A	FOCUS
SC00244A	FOCUS
SC00245A	FOCUS
SC00247A	FOCUS
SC00250A	FOCUS
SC00252A	FOCUS
SC00253A	FOCUS
SC00254A	FOCUS
SC00255A	FOCUS
SC00257A	FOCUS
SC00258A	FOCUS
SC00259A	FOCUS
SC00260A	FOCUS
SC00261A	FOCUS
SC00262A	FOCUS
SC00264A	FOCUS
SC00265A	FOCUS
SC00266A	FOCUS
SC00267A	FOCUS
SC00268A	FOCUS
SC00269A	FOCUS
SC00270A	FOCUS
SC00271A	FOCUS
SC00272A	FOCUS
SC00273A	FOCUS
SC00274A	FOCUS
SC00275A	FOCUS
SC00276A	FOCUS
SC00277A	FOCUS
SC00278A	FOCUS
SC00279A	FOCUS
SC00280A	FOCUS
SC00281A	FOCUS
SC00282A	FOCUS
SC00283A	FOCUS
SC00284A	FOCUS
SC00286A	FOCUS
SC00287A	FOCUS
SC00288A	FOCUS
SC00289A	FOCUS
SC00290A	FOCUS
SC00291A	FOCUS
SC00292A	FOCUS
SC00293A	FOCUS
SC00294A	FOCUS
SC00295A	FOCUS
SC00296A	FOCUS
SC00297A	FOCUS
SC00298A	FOCUS
SC00299A	FOCUS
SC00301A	FOCUS
SC00302A	FOCUS
SC00303A	FOCUS
SC00307A	FOCUS
SC00308A	FOCUS
SC00309A	FOCUS
SC00310A	FOCUS
SC00311A	FOCUS
SC00312A	FOCUS
SC00313A	FOCUS
SC00314A	FOCUS
SC00315A	FOCUS
SC00316A	FOCUS
SC00318A	FOCUS
SC00319A	FOCUS
SC00320A	FOCUS
SC00321A	FOCUS
SC00322A	FOCUS
SC00323A	FOCUS
SC00325A	FOCUS
SC00326A	FOCUS
SC00327A	FOCUS
SC00328A	FOCUS
SC00329A	FOCUS
SC00330A	FOCUS
SC00331A	FOCUS
SC00332A	FOCUS
SC00333A	FOCUS
SC00334A	FOCUS
SC00336A	FOCUS
SC00337A	FOCUS
SC00338A	FOCUS
SC00339A	FOCUS
SC00340A	FOCUS
SC00341A	FOCUS
SC00342A	FOCUS
SC00343A	FOCUS
SC00344A	FOCUS
SC00345A	FOCUS
SC00346A	FOCUS
SC00349A	FOCUS
SC00350A	FOCUS
SC00351A	FOCUS
SC00353A	FOCUS
SC00354A	FOCUS
SC00355A	FOCUS
SC00356A	FOCUS
SC00357A	FOCUS
SC00358A	FOCUS
SC00359A	FOCUS
SC00360A	FOCUS
SC00361A	FOCUS
SC00362A	FOCUS
SC00364A	FOCUS
SC00365A	FOCUS
SC00366A	FOCUS
SC00368A	FOCUS
SC00369A	FOCUS
SC00370A	FOCUS
SC00371A	FOCUS
SC00372A	FOCUS
SC00373A	FOCUS
SC00375A	FOCUS
SC00376A	FOCUS
SC00377A	FOCUS
SC00378A	FOCUS
SC00379A	FOCUS
SC00380A	FOCUS
SC00381A	FOCUS
SC00382A	FOCUS
SC00383A	FOCUS
SC00384A	FOCUS
SC00385A	FOCUS
SC00386A	FOCUS
SC00387A	FOCUS
SC00388A	FOCUS
SC00389A	FOCUS
SC00391A	FOCUS
SC00392A	FOCUS
SC00393A	FOCUS
SC00394A	FOCUS
SC00395A	FOCUS
SC00396A	FOCUS
SC00397A	FOCUS
SC00398A	FOCUS
SC00399A	FOCUS
SC00400A	FOCUS
SC00401A	FOCUS
SC00402A	FOCUS
SC00403A	FOCUS
SC00404A	FOCUS
SC00405A	FOCUS
SC00406A	FOCUS
SC00407A	FOCUS
SC00408A	FOCUS
SC00409A	FOCUS
SC00410A	FOCUS
SC00411A	FOCUS
SC00412A	FOCUS
SC00413A	FOCUS
SC00415A	FOCUS
SC00416A	FOCUS
SC00418A	FOCUS
SC00419A	FOCUS
SC00420A	FOCUS
SC00422A	FOCUS
SC00423A	FOCUS
SC00424A	FOCUS
SC00425A	FOCUS
SC00426A	FOCUS
SC00428A	FOCUS
SC00429A	FOCUS
SC00431A	FOCUS
SC00432A	FOCUS
SC00433A	FOCUS
SC00434A	FOCUS
SC00534A	FOCUS
SC00435A	FOCUS
SC00437A	FOCUS
SC00438A	FOCUS
SC00439A	FOCUS
SC00440A	FOCUS
SC00441A	FOCUS
SC00443A	FOCUS
SC00444A	FOCUS
SC00445A	FOCUS
SC00446A	FOCUS
SC00447A	FOCUS
SC00448A	FOCUS
SC00449A	FOCUS
SC00450A	FOCUS
SC00451A	FOCUS
SC00452A	FOCUS
SC00454A	FOCUS
SC00455A	FOCUS
SC00456A	FOCUS
SC00457A	FOCUS
SC00458A	FOCUS
SC00459A	FOCUS
SC00461A	FOCUS
SC00462A	FOCUS
SC00463A	FOCUS
SC00464A	FOCUS
SC00465A	FOCUS
SC00466A	FOCUS
SC00467A	FOCUS
SC00468A	FOCUS
SC00469A	FOCUS
SC00470A	FOCUS
SC00472A	FOCUS
SC00473A	FOCUS
SC00475A	FOCUS
SC00476A	FOCUS
SC00478A	FOCUS
SC00479A	FOCUS
SC00480A	FOCUS
SC00481A	FOCUS
SC00482A	FOCUS
SC00483A	FOCUS
SC00484A	FOCUS
SC00485A	FOCUS
SC00486A	FOCUS
SC00487A	FOCUS
SC00488A	FOCUS
SC00490A	FOCUS
SC00491A	FOCUS
SC00493A	FOCUS
SC00494A	FOCUS
SC00496A	FOCUS
SC00497A	FOCUS
SC00498A	FOCUS
SC00499A	FOCUS
SC00500A	FOCUS
SC00501A	FOCUS
SC00502A	FOCUS
SC00504A	FOCUS
SC00505A	FOCUS
SC00507A	FOCUS
SC00508A	FOCUS
SC00509A	FOCUS
SC00510A	FOCUS
SC00511A	FOCUS
SC00512A	FOCUS
SC00514A	FOCUS
SC00516A	FOCUS
SC00519A	FOCUS
SC00520A	FOCUS
SC00521A	FOCUS
SC00522A	FOCUS
SC00523A	FOCUS
SC00524A	FOCUS
SC00525A	FOCUS
SC00526A	FOCUS
SC00527A	FOCUS
SC00528A	FOCUS
SC00529A	FOCUS
SC00530A	FOCUS
SC00531A	FOCUS
SC00532A	FOCUS
SC00533A	FOCUS
SC00151A	FOCUS
SC00153A	FOCUS
SC00167A	FOCUS
SC00185A	FOCUS
SC00206A	FOCUS
SC00251A	FOCUS
SC00263A	FOCUS
SC00367A	FOCUS
SC00474A	FOCUS
SC00517A	FOCUS
SC00552A	GRAMPIAN
SC00553A	GRAMPIAN
SC00558A	GRAMPIAN
SC00559A	GRAMPIAN
SC00560A	GRAMPIAN
SC00561A	GRAMPIAN
SC00562A	GRAMPIAN
SC00565A	GRAMPIAN
SC00566A	GRAMPIAN
SC00567A	GRAMPIAN
SC00568A	GRAMPIAN
SC00569A	GRAMPIAN
SC00570A	GRAMPIAN
SC00572A	GRAMPIAN
SC00573A	GRAMPIAN
SC00574A	GRAMPIAN
SC00575A	GRAMPIAN
SC00576A	GRAMPIAN
SC00577A	GRAMPIAN
SC00581A	GRAMPIAN
SC00582A	GRAMPIAN
SC00583A	GRAMPIAN
SC00585A	GRAMPIAN
SC00587A	GRAMPIAN
SC00588A	GRAMPIAN
SC00589A	GRAMPIAN
SC00590A	GRAMPIAN
SC00592A	GRAMPIAN
SC00594A	GRAMPIAN
SC00595A	GRAMPIAN
SC00596A	GRAMPIAN
SC00597A	GRAMPIAN
SC00598A	GRAMPIAN
SC00599A	GRAMPIAN
SC00600A	GRAMPIAN
SC00956A	GRAMPIAN
SC00957A	GRAMPIAN
SC00958A	GRAMPIAN
SC00959A	GRAMPIAN
SC00960A	GRAMPIAN
SC00961A	GRAMPIAN
SC00962A	GRAMPIAN
SC00963A	GRAMPIAN
SC00964A	GRAMPIAN
SC00965A	GRAMPIAN
SC00966A	GRAMPIAN
SC00967A	GRAMPIAN
SC00968A	GRAMPIAN
SC00969A	GRAMPIAN
SC00970A	GRAMPIAN
SC00971A	GRAMPIAN
SC00972A	GRAMPIAN
SC00973A	GRAMPIAN
SC00974A	GRAMPIAN
SC00975A	GRAMPIAN
SC00976A	GRAMPIAN
SC00977A	GRAMPIAN
SC00978A	GRAMPIAN
SC00979A	GRAMPIAN
SC00980A	GRAMPIAN
SC00981A	GRAMPIAN
SC01026A	GRAMPIAN
SC01027A	GRAMPIAN
SC01028A	GRAMPIAN
SC01029A	GRAMPIAN
SC01030A	GRAMPIAN
SC01031A	GRAMPIAN
SC01032A	GRAMPIAN
SC01033A	GRAMPIAN
SC01034A	GRAMPIAN
SC01035A	GRAMPIAN
SC01036A	GRAMPIAN
SC01037A	GRAMPIAN
SC01039A	GRAMPIAN
SC01040A	GRAMPIAN
SC01190A	GRAMPIAN
SC01192A	GRAMPIAN
SC01193A	GRAMPIAN
SC01194A	GRAMPIAN
SC01195A	GRAMPIAN
SC01196A	GRAMPIAN
SC01198A	GRAMPIAN
SC01199A	GRAMPIAN
SC01200A	GRAMPIAN
SC01201A	GRAMPIAN
SC01202A	GRAMPIAN
SC01205A	GRAMPIAN
SC01206A	GRAMPIAN
SC01209A	GRAMPIAN
SC01210A	GRAMPIAN
SC01211A	GRAMPIAN
SC01212A	GRAMPIAN
SC01216A	GRAMPIAN
SC01217A	GRAMPIAN
SC01218A	GRAMPIAN
SC01219A	GRAMPIAN
SC01220A	GRAMPIAN
SC01221A	GRAMPIAN
SC01225A	GRAMPIAN
SC01227A	GRAMPIAN
SC01228A	GRAMPIAN
SC01229A	GRAMPIAN
SC01230A	GRAMPIAN
SC01231A	GRAMPIAN
SC01232A	GRAMPIAN
SC01233A	GRAMPIAN
SC01235A	GRAMPIAN
SC01236A	GRAMPIAN
SC01238A	GRAMPIAN
SC01239A	GRAMPIAN
SC01241A	GRAMPIAN
SC01242A	GRAMPIAN
SC01243A	GRAMPIAN
SC01244A	GRAMPIAN
SC01245A	GRAMPIAN
SC01246A	GRAMPIAN
SC01248A	GRAMPIAN
SC01249A	GRAMPIAN
SC01250A	GRAMPIAN
SC01251A	GRAMPIAN
SC01252A	GRAMPIAN
SC01254A	GRAMPIAN
SC01255A	GRAMPIAN
SC01257A	GRAMPIAN
SC01258A	GRAMPIAN
SC01261A	GRAMPIAN
SC01262A	GRAMPIAN
SC01264A	GRAMPIAN
SC01265A	GRAMPIAN
SC01266A	GRAMPIAN
SC01267A	GRAMPIAN
SC01268A	GRAMPIAN
SC01269A	GRAMPIAN
SC01270A	GRAMPIAN
SC01271A	GRAMPIAN
SC01272A	GRAMPIAN
SC01273A	GRAMPIAN
SC01274A	GRAMPIAN
SC01275A	GRAMPIAN
SC01276A	GRAMPIAN
SC01277A	GRAMPIAN
SC01278A	GRAMPIAN
SC01279A	GRAMPIAN
SC01281A	GRAMPIAN
SC01282A	GRAMPIAN
SC01283A	GRAMPIAN
SC01284A	GRAMPIAN
SC01285A	GRAMPIAN
SC01286A	GRAMPIAN
SC01287A	GRAMPIAN
SC01288A	GRAMPIAN
SC01290A	GRAMPIAN
SC01291A	GRAMPIAN
SC01292A	GRAMPIAN
SC01293A	GRAMPIAN
SC01294A	GRAMPIAN
SC01295A	GRAMPIAN
SC01296A	GRAMPIAN
SC01297A	GRAMPIAN
SC01298A	GRAMPIAN
SC01299A	GRAMPIAN
SC01302A	GRAMPIAN
SC01303A	GRAMPIAN
SC01306A	GRAMPIAN
SC01307A	GRAMPIAN
SC01308A	GRAMPIAN
SC01309A	GRAMPIAN
SC01310A	GRAMPIAN
SC01311A	GRAMPIAN
SC01312A	GRAMPIAN
SC01313A	GRAMPIAN
SC01315A	GRAMPIAN
SC01316A	GRAMPIAN
SC01317A	GRAMPIAN
SC01318A	GRAMPIAN
SC00551A	GRAMPIAN
SC00564A	GRAMPIAN
SC00579A	GRAMPIAN
SC01038A	GRAMPIAN
SC01213A	GRAMPIAN
SC01222A	GRAMPIAN
SC01260A	GRAMPIAN
SC01304A	GRAMPIAN
